# Supplementary material for: Introduction of digital speech recognition in a specialised outpatient department: a case study
Source: BMC Med Inform Decis Mak. 2016 Oct 18;16:132. doi: 10.1186/s12911-016-0374-4 (PMC5070188; doi:10.1186/s12911-016-0374-4)
Supplement: Additional file 2: — Raw dataset to calculate “time to letter finalised”. Parameter “time to letter finalised” for each letter that has been sent in 2015 (in days; numeric) and respective month when letter was created (1–12; string). (CSV 16 kb) [file 12911_2016_374_MOESM2_ESM.csv]

timeToLetterFinalized	month
28	1
18	11
7	5
18	7
0	1
26	6
0	6
3	7
20	7
6	3
1	7
41	7
0	10
31	9
13	7
1	12
0	11
26	2
15	7
0	11
1	4
2	5
6	7
14	6
5	7
0	12
1	1
1	1
14	7
3	7
3	7
0	2
1	9
1	4
1	9
19	7
7	10
49	12
6	7
17	7
9	6
1	10
31	4
21	4
47	7
44	9
5	6
6	2
25	1
54	5
31	2
16	8
17	6
1	11
10	1
9	1
23	2
25	3
14	2
0	11
15	2
8	6
52	11
1	7
57	2
36	4
2	1
3	10
20	1
17	6
25	2
2	12
58	2
3	11
7	11
24	1
27	6
48	4
0	8
47	3
26	2
0	8
19	2
12	6
1	10
33	5
1	7
7	10
27	6
1	8
22	7
63	8
34	2
27	2
23	6
1	11
0	10
15	1
21	6
1	6
1	8
7	7
15	6
1	8
26	1
49	4
30	6
2	10
0	9
1	12
7	1
1	8
14	7
10	8
48	4
2	11
16	6
66	11
1	8
14	1
15	4
53	3
28	2
0	8
8	8
8	7
34	7
43	6
20	2
1	9
0	9
1	8
1	8
2	10
23	2
2	12
21	7
26	2
0	10
4	11
6	8
25	3
1	8
31	3
36	4
3	12
0	2
15	3
2	7
15	10
1	8
57	4
32	4
94	5
19	7
19	2
0	9
8	9
0	9
8	9
0	11
1	8
7	3
34	7
0	10
1	10
21	5
22	2
27	2
26	3
19	11
0	10
19	7
11	3
12	8
60	12
3	12
0	8
0	2
24	2
19	1
41	3
27	2
16	2
20	2
47	4
22	7
1	12
28	1
2	7
21	6
1	10
16	2
1	11
35	3
42	6
27	6
31	3
7	8
56	4
45	3
28	6
16	4
0	12
1	8
41	3
1	7
12	4
40	5
0	10
2	11
2	7
5	11
0	8
2	11
15	4
57	4
2	8
54	4
39	4
23	1
13	12
6	7
14	7
18	6
0	12
1	11
28	1
12	11
20	1
6	11
9	3
33	3
25	3
77	5
3	11
8	8
22	6
3	10
32	3
19	7
22	3
62	4
16	12
14	5
0	10
0	10
32	4
1	8
10	3
42	1
0	2
10	7
35	1
20	1
3	11
32	4
39	3
28	2
10	8
1	7
0	12
13	8
57	2
15	9
4	11
28	1
5	11
35	3
9	11
33	4
32	4
1	7
1	9
8	2
0	6
2	4
54	4
21	7
5	7
1	12
41	5
2	10
10	12
36	4
6	11
3	11
32	5
30	5
1	8
0	11
26	2
20	1
26	3
0	8
0	8
0	8
4	8
34	3
44	5
21	2
29	3
0	9
29	2
21	6
49	1
6	11
1	11
13	7
0	9
0	12
1	12
16	2
1	7
49	4
29	6
1	10
6	7
3	7
3	11
14	6
2	10
0	12
42	6
6	6
0	10
3	11
0	11
43	1
32	1
0	12
30	4
30	4
7	5
30	3
28	3
28	5
49	5
1	11
29	3
24	1
36	5
6	11
29	1
54	5
1	12
27	3
53	5
19	2
13	2
43	5
0	10
35	12
1	11
6	11
6	11
50	4
21	6
0	9
2	9
1	9
1	9
61	4
1	10
37	4
0	8
22	7
42	12
16	7
74	6
34	5
6	9
11	8
5	7
1	8
15	6
28	6
9	7
8	8
28	5
15	1
0	12
0	10
34	3
7	11
3	11
13	2
89	11
27	3
33	3
0	12
0	12
16	2
36	3
72	11
2	11
15	3
45	3
29	4
42	3
36	6
2	3
15	2
26	1
18	2
28	1
38	4
26	2
75	11
5	12
27	2
27	1
0	12
1	6
1	6
14	11
32	5
43	3
41	9
1	9
0	8
13	7
27	1
28	6
34	5
0	6
11	6
1	7
9	9
16	9
37	6
0	8
0	8
33	6
16	8
18	2
6	11
21	2
31	2
31	3
76	11
16	2
7	11
5	11
16	11
7	12
14	3
35	3
36	6
48	4
2	11
14	1
2	12
27	1
7	3
1	11
36	3
49	3
8	3
27	1
38	5
16	2
23	1
21	5
3	7
3	7
7	7
10	9
2	8
0	8
40	7
0	11
17	7
21	6
1	10
41	5
32	5
4	7
0	8
27	10
33	5
16	7
24	6
41	5
14	6
24	6
14	6
8	7
21	2
13	7
0	6
21	6
27	6
1	8
1	10
1	10
1	10
1	9
0	10
11	10
2	10
10	10
0	8
7	8
2	10
11	9
6	9
0	9
2	10
4	9
6	6
1	10
7	12
19	2
27	3
11	11
18	2
29	3
0	8
14	12
37	4
3	11
34	1
6	11
6	3
6	11
14	3
79	11
2	12
20	1
37	11
1	11
0	11
5	11
1	11
5	11
20	1
3	11
6	11
21	1
26	2
2	11
22	7
0	12
17	2
15	2
27	2
28	2
15	2
8	2
22	2
19	2
9	9
1	2
20	1
0	1
15	2
29	2
7	1
23	2
15	2
15	3
22	1
7	1
21	1
7	12
28	3
37	4
2	11
35	4
22	3
26	3
27	3
34	3
22	3
34	3
34	3
16	2
36	2
9	12
13	1
20	1
26	2
10	12
7	3
24	1
31	1
12	2
7	12
23	4
48	4
29	4
30	4
36	4
57	3
48	4
45	4
47	4
15	4
0	1
27	2
20	2
21	2
24	1
21	1
15	2
33	3
29	3
6	6
6	6
34	5
1	9
8	6
0	10
1	6
7	7
0	9
7	10
26	6
5	6
27	7
1	7
26	6
27	7
15	7
19	7
1	11
8	8
1	7
22	6
17	6
1	8
14	8
8	8
1	8
1	8
0	7
28	6
22	7
12	8
1	11
2	7
1	7
1	7
16	7
83	9
1	9
13	8
1	8
10	11
14	7
2	8
69	6
1	9
1	9
33	3
3	9
0	8
0	10
6	10
2	10
1	10
1	11
2	10
1	10
6	9
3	10
1	9
2	8
0	8
1	7
13	7
2	10
3	9
2	9
8	9
8	9
20	1
19	1
9	1
2	11
1	11
24	2
0	11
0	2
26	2
1	11
20	2
5	12
25	2
12	10
20	2
2	10
1	3
71	12
8	12
82	12
2	11
2	11
1	12
5	12
4	11
4	11
26	7
2	11
18	2
6	7
1	12
1	12
62	12
62	12
1	12
62	12
3	12
3	11
3	11
3	12
30	1
15	1
28	2
37	5
42	1
10	2
28	1
15	1
8	4
35	3
32	1
25	1
32	1
32	1
35	3
23	3
23	3
2	3
26	2
15	1
21	1
29	3
18	2
34	1
48	4
2	11
21	2
4	6
3	4
14	3
14	3
16	2
14	2
10	2
16	2
34	2
35	3
19	2
39	2
1	12
0	2
28	3
27	3
34	3
34	3
22	3
22	3
57	3
35	3
37	3
41	4
33	4
55	4
16	8
2	4
38	3
29	4
50	4
73	4
29	4
29	4
36	4
15	4
32	5
6	11
14	4
41	5
15	10
9	6
1	10
39	5
49	4
28	5
30	5
0	11
34	5
41	5
16	6
35	6
2	7
26	6
7	6
26	6
32	6
27	6
27	6
6	6
0	6
22	6
2	10
3	6
1	11
3	6
1	11
30	6
0	10
27	6
1	10
21	6
7	10
25	6
0	10
11	7
60	8
1	7
19	7
19	7
1	7
15	7
21	6
14	7
5	7
8	7
1	7
12	7
5	7
1	7
1	9
7	9
0	9
8	9
1	9
3	7
18	8
1	8
12	8
9	6
7	6
15	6
13	7
28	7
27	7
8	7
22	7
0	8
1	8
16	8
4	9
1	8
6	9
3	11
6	9
7	8
1	9
0	8
1	8
7	8
1	9
1	8
0	8
4	7
6	8
1	8
17	7
0	8
0	7
7	8
10	8
30	8
1	11
4	12
1	12
1	12
62	12
62	12
1	11
9	9
20	11
1	10
4	9
1	11
2	9
0	9
1	9
1	9
1	9
2	10
6	10
1	9
1	10
1	9
1	11
1	9
1	10
1	10
2	10
1	10
8	10
6	10
3	10
7	10
1	10
3	10
2	10
40	9
8	9
0	10
9	10
20	10
2	11
14	10
7	11
2	11
71	12
1	12
4	12
1	12
2	10
4	11
3	10
1	10
1	11
3	11
3	11
3	11
3	11
3	11
7	11
6	11
4	11
1	11
32	11
2	11
0	11
2	11
4	11
7	11
1	12
2	12
1	12
0	12
7	12
0	12
1	12
1	12
2	12
29	6
29	6
18	7
28	10
28	4
26	4
13	10
26	4
43	4
32	1
78	5
0	8
56	4
6	3
8	1
1	9
3	10
4	8
72	4
28	11
39	6
20	1
1	12
29	6
37	3
33	1
28	3
1	11
21	1
5	5
19	7
21	12
0	3
44	5
48	4
22	11
17	1
3	11
28	6
31	4
31	6
8	3
11	6
48	6
22	6
28	1
7	11
33	1
1	10
0	12
10	2
26	3
6	7
27	5
7	8
3	12
7	10
9	2
35	1
2	2
35	3
2	6
55	4
20	1
34	4
38	4
6	12
50	5
0	9
55	4
4	6
20	7
23	1
1	8
0	10
1	8
0	8
0	11
69	5
16	8
39	3
27	2
9	7
13	3
9	3
15	7
51	12
29	6
23	12
3	7
10	2
30	3
41	3
0	4
7	9
32	4
2	8
27	2
2	11
3	11
12	3
7	10
7	7
22	8
5	10
38	6
22	9
8	8
1	12
28	3
7	2
2	11
16	6
2	8
5	7
49	5
19	8
13	9
1	10
65	4
0	9
22	4
2	3
26	2
2	5
6	9
2	11
1	12
0	10
30	5
1	8
39	9
19	6
5	1
0	1
4	1
77	7
26	3
20	4
14	7
3	1
26	5
7	10
19	4
4	11
1	9
3	7
8	1
63	4
4	8
13	7
2	7
13	8
6	2
40	2
0	10
12	2
1	7
35	6
41	3
4	8
12	3
2	11
70	3
1	3
8	7
27	9
34	3
22	4
40	4
1	10
27	1
20	2
9	8
19	12
34	2
25	1
0	11
3	1
4	6
6	10
50	5
21	2
2	7
29	7
21	2
2	11
14	6
7	9
0	2
2	11
6	7
38	11
0	12
0	11
16	6
2	5
5	11
30	5
4	7
7	1
1	1
47	11
1	12
27	1
9	9
12	2
4	7
23	2
3	12
35	4
17	6
3	8
27	1
6	7
1	9
20	6
8	4
1	11
22	3
4	6
0	12
50	4
6	3
7	6
0	3
3	11
3	12
24	11
3	9
28	3
49	3
50	3
0	8
43	4
42	9
2	3
40	4
57	4
30	5
1	6
1	12
21	10
35	3
51	3
2	2
0	12
46	4
4	7
10	9
27	9
27	10
30	1
3	12
59	5
21	1
11	7
38	6
17	6
10	3
0	12
38	4
5	3
22	7
12	5
43	8
1	1
22	2
1	12
32	3
13	11
1	9
0	8
69	3
0	10
35	11
7	12
1	8
7	3
27	2
10	4
13	11
0	8
1	10
36	4
42	9
0	10
11	6
7	2
4	2
100	4
75	5
92	8
3	11
17	6
0	4
2	1
39	4
35	6
2	11
46	3
19	7
53	2
63	3
56	5
35	7
2	8
48	9
9	11
0	12
45	3
15	2
5	1
15	7
50	4
8	10
8	10
1	12
2	11
1	9
8	2
0	7
41	3
18	10
14	6
53	3
97	10
38	11
49	1
20	8
30	1
20	7
3	12
20	7
31	3
15	1
7	11
7	12
7	1
14	7
31	4
13	3
2	10
6	10
7	12
41	6
21	12
7	4
35	6
30	3
20	4
59	10
8	11
30	5
5	12
22	9
35	5
5	6
63	2
7	11
36	6
63	5
3	7
2	9
2	11
24	1
1	1
55	3
14	2
1	9
3	11
28	1
29	1
38	5
1	8
0	1
6	6
7	10
38	3
42	9
15	1
20	3
3	1
73	5
1	7
3	5
2	8
3	7
20	11
32	6
3	10
1	1
28	11
15	12
5	9
34	5
5	6
0	12
1	12
14	6
6	2
28	5
21	7
22	1
12	7
0	12
0	7
1	12
21	11
9	7
1	7
27	2
11	4
24	9
7	11
41	3
35	4
10	7
0	7
20	6
1	12
1	12
11	7
1	7
11	3
21	4
0	12
21	12
13	8
4	8
47	12
42	4
33	4
1	10
7	9
1	6
0	2
1	8
13	10
7	9
34	3
1	10
1	5
52	11
29	6
16	2
17	7
56	4
9	11
4	6
6	9
40	9
0	3
20	1
35	9
29	1
9	10
5	7
10	9
14	11
4	7
32	6
27	2
18	7
7	7
9	3
18	8
39	8
21	9
1	8
85	11
1	8
15	1
16	11
29	3
1	8
12	5
1	8
57	2
15	1
17	9
5	5
8	3
4	6
1	6
7	4
21	12
15	2
37	5
3	11
21	1
28	4
3	12
4	8
23	3
1	11
22	6
0	11
5	1
1	7
1	8
4	6
43	5
26	6
1	8
56	6
10	11
4	2
2	6
7	12
49	12
10	11
2	1
1	11
16	5
34	9
21	1
6	5
13	11
38	12
14	5
11	9
21	1
1	9
16	10
26	3
2	7
14	10
21	5
0	7
8	8
5	8
3	11
5	7
26	6
0	11
18	7
21	2
0	10
2	8
14	8
35	6
52	7
1	9
1	12
0	12
14	12
23	9
7	7
6	7
4	9
39	3
19	11
29	11
89	11
33	3
1	7
34	1
5	10
13	10
1	7
37	4
40	9
42	9
2	8
22	5
1	11
33	5
1	10
30	7
2	7
0	8
3	7
1	8
7	1
7	2
0	7
10	5
8	7
96	8
0	11
14	9
7	7
12	7
4	10
4	7
5	11
28	5
37	5
0	8
15	8
44	4
9	1
3	7
9	8
37	7
0	12
18	8
37	4
7	5
22	1
9	2
1	2
6	8
0	12
21	3
0	8
35	5
21	9
1	1
42	5
1	8
64	3
3	10
2	11
27	6
5	1
78	12
1	11
3	9
64	3
0	8
22	11
5	7
10	7
3	8
24	1
0	8
5	8
22	6
15	7
1	7
2	9
42	5
2	12
10	12
1	8
32	8
7	9
1	7
15	7
45	3
21	1
7	6
2	9
42	3
20	12
16	5
45	3
11	11
1	8
27	6
15	8
55	4
21	11
30	3
21	5
17	1
21	12
18	10
3	9
20	1
2	8
57	4
1	12
42	6
2	10
10	10
31	4
36	5
1	9
51	4
2	6
1	11
3	11
5	12
15	6
34	1
6	4
2	10
34	9
90	1
2	4
42	7
62	9
60	12
2	9
41	4
36	5
21	12
22	3
32	4
2	8
9	7
20	6
20	12
3	6
34	5
47	4
1	11
1	11
0	10
10	11
8	9
12	3
1	8
7	4
7	8
37	4
9	11
34	3
22	11
3	11
11	2
28	1
2	7
5	7
32	4
1	12
2	5
15	11
20	11
15	7
33	6
43	5
25	4
74	3
19	11
28	3
14	7
2	12
2	8
43	3
1	8
2	6
1	8
1	10
41	3
28	10
21	12
1	11
7	8
20	2
20	1
63	10
2	9
1	9
16	2
2	7
19	4
20	7
1	10
10	4
0	10
52	4
30	2
40	5
4	10
11	1
0	8
43	9
37	6
2	8
1	7
45	7
42	6
23	2
3	7
37	3
18	6
15	1
44	4
0	8
3	11
28	3
1	12
28	9
21	1
41	5
39	3
1	3
8	3
13	8
56	4
64	8
0	12
37	4
85	11
0	8
51	4
1	12
57	4
0	8
84	2
0	12
11	4
59	2
20	11
45	3
35	3
77	5
22	5
28	3
51	4
11	8
27	5
26	3
2	4
48	5
6	11
36	4
19	11
40	5
5	8
1	12
38	3
1	11
8	2
5	3
35	9
1	9
27	6
7	6
0	11
8	9
1	12
0	12
1	11
29	6
4	11
1	3
1	5
20	3
19	11
1	12
2	10
1	10
0	4
54	2
20	8
1	7
36	9
37	6
11	9
1	9
34	3
30	9
7	9
6	9
0	6
1	8
19	5
1	11
1	10
2	11
12	7
2	9
0	12
21	12
8	9
0	12
4	3
27	5
1	3
2	11
28	3
49	5
7	1
7	12
1	5
1	10
57	3
9	3
8	9
0	3
7	10
36	9
15	7
3	9
21	1
43	4
22	6
21	1
17	3
49	8
9	5
1	9
40	7
48	5
0	12
8	1
3	5
39	2
3	11
1	10
43	1
28	12
2	10
0	8
22	6
29	3
1	7
19	7
2	7
2	1
14	2
12	7
3	10
27	1
1	8
9	7
4	11
2	10
38	2
51	4
40	3
16	11
6	8
2	9
6	1
39	3
7	7
23	6
1	8
9	11
8	4
25	7
1	8
4	8
1	9
56	12
15	10
2	4
20	11
50	8
41	9
28	5
0	11
8	2
2	2
35	4
1	9
1	10
34	6
0	9
20	7
3	4
8	12
25	6
14	6
21	1
9	11
15	1
6	7
18	7
2	10
14	10
21	2
27	6
2	7
4	11
49	8
0	11
1	11
16	11
1	12
0	12
0	12
3	12
1	12
1	12
6	12
6	12
37	5
39	2
5	5
1	10
7	12
37	6
9	4
43	3
4	12
6	12
37	12
48	4
19	11
1	7
1	7
2	7
93	6
15	9
7	5
37	6
4	11
25	2
12	3
1	2
20	5
3	7
17	10
19	5
99	11
23	7
41	5
12	5
45	5
21	1
10	9
4	1
7	6
6	8
24	1
54	4
1	9
16	7
1	7
22	8
10	8
29	5
30	1
2	10
14	7
60	3
21	10
80	12
36	3
7	10
8	8
2	9
25	6
49	5
42	2
43	3
3	8
24	1
26	2
1	7
11	3
1	9
42	5
21	1
8	4
8	9
23	2
5	12
0	12
[truncated: 488 more rows]
